# Supplementary material for: From Evaporation to Edema: A Scoping Review of Physical and Biological Determinants of Early Fluid Distribution in Burn Patients
Source: Eur Burn J. 2026 Apr 16;7(2):21. doi: 10.3390/ebj7020021 (PMC13108070; doi:10.3390/ebj7020021)
Supplement: Supplementary file 1 [file ebj-07-00021-s001.zip]

Archive with 1 entries (1 files):
- ebj-4169852-supplementary.pdf
